# Supplementary material for: Utility of an Isotonic Beverage on Hydration Status and Cardiovascular Alterations
Source: Nutrients. 2022 Mar 18;14(6):1286. doi: 10.3390/nu14061286 (PMC8953172; doi:10.3390/nu14061286)
Supplement: Supplementary file 1 [file nutrients-14-01286-s001.zip]

Archive with 1 entries (1 files):
- nutrients-1628058-supplementary.pdf
